# Supplementary material for: More efficient use of resources in research laboratories through quality management
Source: Bundesgesundheitsblatt Gesundheitsforschung Gesundheitsschutz. 2025 Jun 5;68(11):1337–47. [Article in German] doi: 10.1007/s00103-025-04074-w (PMC12583365; doi:10.1007/s00103-025-04074-w)
Supplement: Supplementary file 2 — Onlinematerial 2 [file 103_2025_4074_MOESM2_ESM.xlsx]

## Sheet: Einführung
	Selbstbewertung
	Die Laborleitung, die ein Forschungs-QM (Qualitätsmanagement) etablieren, aufrechterhalten und weiterentwickeln möchte, kann die Selbstbewertung nutzen, um Verbesserungspotenziale zu identifizieren, Prioritäten zu setzen und Maßnahmenpläne festzulegen. Das Ergebnis der Selbstbewertung zeigt Stärken und Schwächen sowie die damit verbundenen Risiken und Verbesserungsmöglichkeiten auf. Es gibt Aufsc…
	Für die Selbstbewertung sind die Tabellenblätter 4 bis 9 zu bearbeiten (entsprechen den Kapiteln des Standardkatalogs) und die Tabellen vollständig auszufüllen. Jeder Abschnitt umfasst fünf Abstufungen, die zunächst vollständig gelesen werden sollten, bevor eine Bewertung erfolgt. Pro Abschnitt ist ein Kreuz dort zu setzen, welches das zu bewertende Labor am besten widerspiegelt. Die Reifgrade de…
	Am Ende jedes Tabellenblattes befindet sich ein Diagramm, das den erreichten Reifegrad der jeweiligen Prozesse darstellt. Alle Diagramme werden zusätzlich unter „Ergebnisse“ zusammengefasst, um einen Gesamtüberblick über alle Bereiche zu ermöglichen.
	In der Spalte "Ergebnisse/Kommentar" können Sie Ihre Gedanken zu dem jeweiligen Punkt notieren.
	Die in dieser Arbeit verwendeten Personenbezeichnungen beziehen sich auf alle Geschlechter.

## Sheet: 4
Abschnitt	Reifegrad		Zutreffendes ankreuzen	Pkt.		Ist	Ergebnisse/Kommentar
	Grad	Element
Unparteilichkeit (4.1)	1	Das Thema trifft auf uns nicht zu.	FALSE	0	0	0
	2	Bei der Einstellung wird standardmäßig eine Verpflichtung zu Antikorruption unterschrieben. Das Forschungslabor ist nicht weiter zuständig.	FALSE	0	0
	3	Bei der Einstellung wird standardmäßig eine Verpflichtung zu Antikorruption unterschrieben. In Veröffentlichungen werden Interessenskonflikte dargelegt. Mehrere Personen lesen die Publikationen vor der Abgabe, da würde eine Beschönigung der Daten auffallen.	FALSE	0	0
	4	Bei der Einstellung wird standardmäßig eine Verpflichtung zu Antikorruption unterschrieben. In Veröffentlichungen werden Interessenskonflikte dargelegt. Mehrere Personen schauen Publikationen vor der Abgabe an, da würde eine Beschönigung der Daten auffallen. Es finden regelmäßige Belehrungen/Sensibilisierungen im Team statt.	FALSE	0	0
	5	Bei der Einstellung wird standardmäßig eine Verpflichtung zu Antikorruption unterschrieben. Falls Risiken hinsichtlich der Unparteilichkeit drohen, werden diese analysiert und Maßnahmen ergriffen. Interessenkonflikte werden transparent offengelegt. Bei der Besprechung der Arbeitsergebnisse im Team werden sich die Rohdaten angeschaut. Es finden regelmäßige Belehrungen/Sensibilisierungen im Team st…	FALSE	0	0
Abschnitt	Reifegrad		Zutreffendes ankreuzen	Pkt.		Ist	Ergebnisse/Kommentar
	Grad	Element
Vertraulichkeit (4.2 )	1	Persönliche Daten, die zu menschlichen Proben/ Befragungen gehören, liegen ungeschwärzt auf Gruppenlaufwerken mit freiem Zugriff für jeden im Forschungslabor.	FALSE	0	0	0
	2	Das Personal unterschreibt bei Einstellung einen Geheimhaltungsvertrag. Persönliche Daten, die zu menschlichen Proben/ Befragungen gehören, liegen ungeschwärzt auf Gruppenlaufwerken mit freiem Zugriff für jeden im Forschungslabor.	FALSE	0	0
	3	Das Personal unterschreibt bei Einstellung einen Geheimhaltungsvertrag. Persönliche Daten, die zu menschlichen Proben/ Befragungen gehören, sind ungeschwärzt für das Forschungsteam, die mit diesen arbeiten, zugänglich.	FALSE	0	0
	4	Das Personal unterschreibt bei Einstellung einen Geheimhaltungsvertrag. Persönliche Daten, die zu menschlichen Proben/ Befragungen gehören, sind ungeschwärzt für das Forschungsteam, die mit diesen arbeiten, zugänglich. Es finden unregelmäßig Mitarbeiterschulungen zum Datenschutz statt.	FALSE	0	0
	5	Das Personal unterschreibt bei Einstellung einen Geheimhaltungsvertrag. Persönliche Daten, die zu menschlichen Proben/ Befragungen gehören, sind nur für eine erforderliche Mindestanzahl lesbar. Für weitere Teammitglieder, die mit den Proben/erhobenen Daten arbeiten, werden diese anonymisiert. Es finden regelmäßig Mitarbeiterschulungen zum Datenschutz statt.	FALSE	0	0
Abschnitt	Reifegrad		Zutreffendes ankreuzen	Pkt.		Ist	Ergebnisse/Kommentar
	Grad	Element
Bestimmung des Kontextes (4.3)	1	Gesetze und Regularien werden versucht einzuhalten, insbesondere dort wo Überwachungsstellen sie definitiv kontrollieren. Ansonsten verfolgen wir die Strategie, dass wir die gefundenen Abweichungen der Überwachungsstellen korrigieren und damit dann gesetzeskonform sind. Das spart Zeit und Arbeit.	FALSE	0	0	0
	2	Es wird versucht die gesetzlichen Rahmenbedingungen und Regularien allumfassend einzuhalten. Vor einer Begehung gibt es dann immer sehr viel Arbeit. Es werden dann alle kritischen Punkte und Strukturen auf Vollständigkeit und Richtigkeit überprüft. Hier gibt es immer noch viel zum Nachtragen und Korrigieren. Jedoch bekommen wir immer wieder Abweichungen durch die Überwachungsstellen, die wir dann…	FALSE	0	0
	3	Gesetze und Regularien werden immer eingehalten. Vor einer Begehung gibt es dennoch immer noch etwas Arbeit. Es werden dann kritische Punkte auf Vollständigkeit und Richtigkeit überprüft. Korrekturen und Nachtragungen finden aber nur vereinzelt statt. Es erfolgt eine Informationsweitergabe über Änderungen von Vorgaben, die wichtig für den Laboralltag sind, wenn sie zufällig jemanden zu Ohren komm…	FALSE	0	0
	4	Gesetze und Regularien werden eingehalten und durch eine beauftragte Person überwacht. Aktualisierungen werden dann so gut es geht umgesetzt, aber nicht immer pünktlich. Die Mitarbeiter werden zu gesetzlichen Neuerungen und Änderungen in ihrem Arbeitsumfeld durch die beauftragte Person geschult.	FALSE	0	0
	5	Gesetze und Regularien werden systematisch überwacht und Aktualisierungen pünktlich umgesetzt. Dabei sind die Verantwortlichkeiten im Team klar. Es erfolgen regelmäßig Schulungen zu Änderungen der Vorgaben, über wichtige Änderungen werden die Mitarbeiter unmittelbar informiert. Für alle Mitarbeiter sind die Vorgaben zugänglich und zum Nachlesen verfügbar.	FALSE	0	0
Abschnitt	Reifegrad		Zutreffendes ankreuzen	Pkt.		Ist	Ergebnisse/Kommentar
	Grad	Element
Verpflichtung zur Guten Wissenschaftlichen Praxis (4.4 )	1	Die Gute Wissenschaftliche Praxi (GWP) für meine Forschung uninteressant.	FALSE	0	0	0
	2	Die GWP entspricht unserem Berufsethos und wird vorausgesetzt. Hierzu erfolgen keine weiteren Schulungen oder Sensibilisierungen.	FALSE	0	0
	3	Meine Organisation hat zur Gewährleistung der GWP verbindliche Leitlinien sowie organisations- und verfahrensrechtliche Regelungen festgelegt. Es existiert eine Ombudsperson inkl. Vertretung. Bei Einstellung wird eine Kenntnisnahme und Einhalteverpflichtung unterschrieben.	FALSE	0	0
	4	Meine Organisation hat zur Gewährleistung der GWP verbindliche Leitlinien sowie organisations- und verfahrensrechtliche Regelungen festgelegt. Es existiert eine Ombudsperson inkl. Vertretung. Bei Einstellung wird eine Kenntnisnahme und Einhalteverpflichtung unterschrieben. Die Organisation führt regelmäßige, freiwillige Schulungen hierzu durch.	FALSE	0	0
	5	Meine Organisation hat zur Gewährleistung der GWP verbindliche Leitlinien sowie organisations- und verfahrensrechtliche Regelungen festgelegt. Es existiert eine Ombudsperson inkl. Vertretung. Bei Einstellung wird eine Kenntnisnahme und Einhalteverpflichtung unterschrieben. Die Organisation führt regelmäßige, Schulungen hierzu durch. Es finden regelmäßige Sensibilisierungen für jeden Mitarbeiter i…	FALSE	0	0
Unparteilichkeit (4.1)	0
Vertraulichkeit (4.2 )	0
Bestimmung des Kontextes (4.3)	0
Verpflichtung zur Guten Wissenschaftlichen Praxis (4.4 )	0

## Sheet: 5
Abschnitt	Reifegrad		Zutreffendes ankreuzen	Pkt.		Ist	Ergebnisse/Kommentar
	Grad	Element
Organisationsstrukturen (5.3)	1	Eine organisatorische Struktur des Labors ist kaum vorhanden. Zuständigkeiten sind nicht festgelegt.	FALSE	0	0	0
	2	Für einzelne Prozesse gibt es mündlich festgelegte Zuständigkeiten.	FALSE	0	0
	3	Für einzelne Prozesse sind Verantwortlichkeiten definiert. Diese sind in einem für alle einsehbaren Dokument festgehalten, damit diese nachlesbar sind und jeder weiß, wer zu kontaktieren ist.	FALSE	0	0
	4	Für die überwiegende Zahl der Prozesse sind Verantwortlichkeiten und Stellvertreterregelungen definiert. Diese sind in einem für alle einsehbaren Dokument festgehalten, damit diese nachlesbar sind und jeder weiß, wer zu kontaktieren ist. Es existiert ein Organigramm, damit die vorhandenen Arbeitsgruppen transparent dargelegt sind und sich neue Mitarbeitende gut in den vorhandenen Strukturen zurec…	FALSE	0	0
	5	Für die vorhandenen Prozesse sind Verantwortlichkeiten und Stellvertreterregelungen definiert. Diese sind in einem für alle einsehbaren Dokument festgehalten, damit diese nachlesbar sind und jeder weiß, wer zu kontaktieren ist. Die organisatorische und personelle Struktur des Labors ist klar in einem Organigramm des Forschungslabors definiert. In einem Autorisierungsplan oder einer Kompetenzmatri…	FALSE	0	0
Abschnitt	Reifegrad		Zutreffendes ankreuzen	Pkt.		Ist	Ergebnisse/Kommentar
	Grad	Element
Anforderung an die Leitung des Labors (5.5 )	1	Der Laborleiter ist als „zerstreuter Professor“ bekannt und versäumt leider viele Dinge. Ansprechbar ist er selten. Seine Leitungspflichten erfüllt er nur mangelhaft. Der Betreuung von wissenschaftlichem Nachwuchs widmet er nur wenig bis gar keine Zeit. Der wissenschaftliche Nachwuchs bleibt weitestgehend unbetreut.	FALSE	0	0	0
	2	Der Laborleiter bemüht sich seine Leitungspflichten einzuhalten, erfüllt diese jedoch aufgrund von Stress und zu vielen Themen gleichzeitig nur unvollständig. In Teambesprechungen ist er selten. Die Betreuung des wissenschaftlichen Nachwuchses übernehmen, ohne Beteiligung der Leitung, wissenschaftliche Mitarbeitende.	FALSE	0	0
	3	Der Laborleiter erkundigt sich ab und zu bei seinem Personal, ob alles in Ordnung ist oder ob es Probleme gibt. In Teambesprechungen ist er nicht immer aber regelmäßig vertreten. Man kann mit ihm über bestehende Probleme reden und er unterstützt einen mit Rat und Tat. Die Betreuung des wissenschaftlichen Nachwuchses übernehmen wissenschaftliche Mitarbeitende mit Beteiligung der Leitung bei Proble…	FALSE	0	0
	4	Der Laborleiter erkundigt sich in regelmäßigen Abständen bei seinem gesamten Personal nach Zufriedenheit und Problemen. Er hat einen Überblick über alle Projekte und Themen seines Teams und ist präsent in Teambesprechungen. Er widmet einen Teil seiner Zeit auch der Betreuung des wissenschaftlichen Nachwuchses.	FALSE	0	0
	5	Der Laborleiter erfüllt zur vollsten Zufriedenheit der Mitarbeiter seine Leitungspflichten. Er hat einen Überblick und Kenntnis über alle Projekte und Themen seines Teams und ist präsent in Teambesprechungen. Auch die wissenschaftliche Begleitung und Karriereförderung des wissenschaftlichen und wissenschaftsakzessorischen Personals und die Aufsichts- und Betreuungspflichten gegenüber dem wissensc…	FALSE	0	0
Abschnitt	Reifegrad		Zutreffendes ankreuzen	Pkt.		Ist	Ergebnisse/Kommentar
	Grad	Element
Qualitätsmanagement (5.6 )	1	Es gilt der Grundsatz: "Learning by Doing". Bei Fragen zu organisatorischen/administrativen Abläufen und wissenschaftlichen Methoden kann oft nur durch Halbwissen weitergeholfen werden (Bsp. Bestellwesen, Gerätebedienung, Probenannahme). Dokumentierte Informationen zum Nachlesen sind nicht vorhanden. Viele Dinge laufen in dem Labor so, weil sie schon immer so liefen.	FALSE	0	0	0
	2	Die organisatorischen/administrativen Abläufe und wissenschaftlichen Methoden des Labors sind einigen erfahrenen Personen bekannt (Bsp. Bestellwesen, Gerätebedienung, Probenannahme). Diese können bei Fragen durch ihre Erfahrung weiterhelfen. Diese Personen können durch herumfragen herausgefunden werden. Einige dokumentierte Informationen sind vorhanden, aber diese sind nicht logisch abgelegt und …	FALSE	0	0
	3	Organisatorische/Administrative Prozesse des Labors sollten allen bekannt sein. Für einige gibt es Verantwortlichkeiten. Informationen zu Abläufen und Methoden gibt es vereinzelt, die auch ganz gut weiterhelfen, ansonsten können andere Mitarbeitende gut weiterhelfen. Bei der Einarbeitung erfährt der neue Mitarbeiter bereits, wie die Abläufe des Labors geregelt sind.	FALSE	0	0
	4	Organisatorische/Administrative Prozesse des Labors sind allen bekannt und können bei Bedarf nachgelesen werden. Verantwortlichkeiten sind vorhanden. Es gibt eine Methodensammlung. Dokumentierte Informationen sind logisch abgelegt und durch Gebrauch ständig auf Aktualität geprüft. Es gibt eine beauftragte Person, die sich meist alleinig verantwortlich für Qualitätsthemen fühlt, zumeist zusätzlich…	FALSE	0	0
	5	Organisatorische/Administrative Prozesse des Labors sind allen bekannt und können bei Bedarf nachgelesen werden. Verantwortlichkeiten sind vorhanden. Es gibt eine Methodensammlung. Die Prozesse und Dokumente werden regelmäßig auf Tauglichkeit geprüft und an Veränderungen angepasst. Das gesamte Forschungspersonal beteiligt sich aktiv am QM-System, eine Person ist als Hauptansprechpartner für das Q…	FALSE	0	0
Organisationsstrukturen (5.3)	0
Anforderung an die Leitung des Labors (5.5 )	0
Qualitätsmanagement (5.6 )	0

## Sheet: 6
Abschnitt	Reifegrad		Zutreffendes ankreuzen	Pkt.		Ist	Ergebnisse/Kommentar
	Grad	Element
Ziele (6.1)	1	Es gibt keine Zielsetzungen für ein Projekt oder das Labor an sich. Man arbeitet von Tag zu Tag an seiner Forschung.	FALSE	0	0	0
	2	Es gibt nur indirekte Zielsetzungen ohne Fristen.	FALSE	0	0
	3	Es sind keine Ziele für das Labor ausformuliert und dokumentiert. Deadlines für Projekte und Anträge sind vorhanden, die den Beteiligten der Projekte bewusst sind. In geförderten Forschungsprojekten sind Zielsetzungen im Arbeitsplan formuliert.	FALSE	0	0
	4	Es existieren für das Forschungslabor einige Qualitätsziele, die schriftlich festgehalten sind (z.B. Publikation fertigstellen, Drittmittelantrag stellen, Vortrag auf Tagung halten, neue Methode entwickeln). Die Mitarbeiter wurden darauf hingewiesen und arbeiten dementsprechend.	FALSE	0	0
	5	Es werden Qualitätsziele (z.B. Publikation fertigstellen, Drittmittelantrag stellen, Vortrag auf Tagung halten, neue Methode entwickeln) für einen bestimmten Zeitraum festgelegt, dokumentiert und umgesetzt. Fristen und Verantwortlichkeiten sind festgelegt. Es erfolgt eine Aktualisierung und ggf. Anpassung der Ziele. Die Labormitarbeiter sind sich diesen bewusst und arbeiten zielstrebig daran.	FALSE	0	0
Abschnitt	Reifegrad		Zutreffendes ankreuzen	Pkt.		Ist	Ergebnisse/Kommentar
	Grad	Element
Maßnahmen zum Umgang mit Risiken und Chancen (6.2 )	1	Man lernt aus Havarien. Der Umgang mit Risiken und Chancen erfolgt nach Erfahrungswerten. Es gibt keine strukturelle Bearbeitung, Maßnahmen werden erfahrungsgemäß ergriffen.	FALSE	0	0	0
	2	Risiken und Chancen werden für Projektanträge bei Fördermittelgebern benannt und minimiert, um eine Finanzierung für das Projekt zu bekommen. Dies ist in den Projektanträgen nachlesbar.	FALSE	0	0
	3	Bei der Versuchsplanung werden immer Risiken und Chancen berücksichtigt auch außerhalb des Rahmens von Projektanträgen für Fördermittelgeber. Sie werden im Rahmen von Arbeitsbesprechungen im Auge behalten. Bedarfsgerecht werden entsprechende Maßnahmen ergriffen, welche zum Teil in Laborbüchern oder E-Mails dokumentiert sind.	FALSE	0	0
	4	Risiken und Chancen des Forschungslabors und der Forschungsprojekte werden vor Projektbeginn bedacht. Im Rahmen von Arbeitsgruppen- und Teambesprechungen werden Risiken fortlaufend betrachtet. Es ist gut Risiken systematisch zu identifizieren und rechtzeitig Maßnahmen zur Risikoreduktion einzuleiten. Die identifizierten Risiken und entsprechenden Maßnahmen werden aufgeschrieben und zentral abgele…	FALSE	0	0
	5	Risiken und Chancen des Forschungslabors und der Forschungsprojekte werden fortlaufend systematisch bewertet und Maßnahmen werden, wo nötig, eingeleitet. Es erfolgt eine Dokumentation, sodass sie für spätere Überlegungen herangezogen werden können. Diese ist zentral abgelegt. Es existiert für alle Mitarbeiter eine Handreichung zur Bestimmung und Bewertung von Risiken für Forschungsprojekte.	FALSE	0	0
Ziele (6.1)	0
Maßnahmen zum Umgang mit Risiken und Chancen (6.2 )	0

## Sheet: 7
Abschnitt	Reifegrad		Zutreffendes ankreuzen	Pkt.		Ist	Ergebnisse/Kommentar
	Grad	Element
Personal (7.2 )	1	PFLICHTEN, VERANTWORTLICHKEITEN, BEFUGNISSE Die Mitarbeiter haben keine festen Zuständigkeiten und bekommen von dem Labor- oder Projektleiter anfallende Aufgaben zugewiesen. Es gibt keine festen Verantwortlichkeiten oder vergebene Befugnisse. Durch eine abgeschlossene Ausbildung/ abgeschlossenes Studium darf jeder alles. Es gibt eine Selbstverantwortung der Befugnisse.	FALSE	0	0	0
	2	Jeder kennt seine Pflichten. Für einige Prozesse/ Methoden gibt es eine Unterweisung durch geübte Mitarbeiter, bevor diese selbstständig durchgeführt werden dürfen (z.B. wegen Arbeitssicherheit, teure Geräte). Für alles andere existiert eine Selbstverantwortung der Befugnisse.	FALSE	0	0
	3	Jeder kennt seine Pflichten. Es gibt Verantwortliche, die mündlich bestimmt worden sind. Diese schulen Mitarbeiter in Prozessen / Methoden, bevor diese selbstständig durchgeführt werden dürfen. Durch die Verantwortlichen ist eine gleichbleibende Schulungsqualität sichergestellt (jeder erhält die gleichen Informationen).	FALSE	0	0
	4	Jeder kennt seine Pflichten, Verantwortlichkeiten und Befugnisse. Es gibt Verantwortliche, die schriftlich bestimmt worden sind. Diese schulen Mitarbeiter in Prozessen / Methoden, bevor diese selbstständig durchgeführt werden dürfen. Das wird durch den Verantwortlichen abgezeichnet.	FALSE	0	0
	5	Jeder kennt seine Pflichten, Verantwortlichkeiten und Befugnisse. Es gibt Verantwortliche, die schriftlich bestimmt worden sind. Diese schulen Mitarbeiter in Prozessen / Methoden, bevor diese selbstständig durchgeführt werden dürfen. Das wird durch den Verantwortlichen abgezeichnet. Es existiert ein Autorisierungsplan oder eine Kompetenzübersicht (wer kann was?) und eine Verantwortlichkeitenliste.	FALSE	0	0
	1	SCHULUNGEN Schulungen erfolgen nicht, dafür sind das Geld und die Zeit zu knapp. Wenn dann muss es privat organisiert und bezahlt werden.	FALSE	0	0
	2	Externe Schulungen sind bei Notwenigkeit für das Labor unter Umständen möglich. Dafür gibt es aber selten auch interne Schulungen vom Team für das Team, z.B. in der Form eines Vortrages, welcher in der Freizeit vorbereitet werden muss.	FALSE	0	0
	3	Die Mitarbeiter haben die Möglichkeit an externen Schulungen teilzunehmen. Wenn die Inhalte für das Team interessant sind, werden Schulungsinhalte weitergegeben. Es gibt keine Liste, die einen Überblick über besuchte Schulungen gibt.	FALSE	0	0
	4	Die Mitarbeiter werden angehalten regelmäßig Schulungen zu besuchen, die ihren Kompetenzaufbau fördern. Es wird keine Schulungsliste geführt, aber jeder Mitarbeiter soll sich innerhalb einer gewissen Zeitspanne fortbilden. Interessante Schulungsinhalte werden dem Team weitergegeben.	FALSE	0	0
	5	Die Mitarbeiter besuchen regelmäßig Schulungen, die ihren Kompetenzaufbau fördern. Jeder Mitarbeiter soll sich innerhalb einer gewissen Zeitspanne fortbilden. Interessante Schulungsinhalte werden dem Team weitergegeben. Eine Schulungsübersicht als Kompetenzübersicht wird geführt. Diese hilft bei Projektbeginn Kompetenzen zu überblicken und mögliche Defizite aufzudecken und zu beheben.	FALSE	0	0
	1	EINARBEITUNG Die Einarbeitung neuer Mitarbeiter findet immer durch andere Personen statt, je nachdem wer sich gerade verantwortlich fühlt. Die Einarbeitung erfolgt dann nach eigenem Ermessen und ist nicht standardisiert. Bei Fragen können neue Mitarbeiter sich melden. Je nachdem, was die ersten Aufgaben sein werden, müssen sich die Neuen die Kompetenzerlangung (z.B. hinsichtlich Methoden) selbst …	FALSE	0	0
	2	Die Einarbeitung neuer Mitarbeiter erfolgt grob, hinsichtlich der Räume und dem Standort der Geräte und des Verbrauchsmaterials. Diejenigen, die vom Team gerade anwesend sind, werden vorgestellt. Je nachdem, was die ersten Aufgaben sein werden, müssen sich die Neuen die Kompetenzerlangung (z.B. hinsichtlich Methoden) selbst organisieren. Ansprechpartner werden ihnen bei der Aufgabenzuweisung mitg…	FALSE	0	0
	3	Neue Mitarbeiter werden dem Team vorgestellt, auch noch nach dem ersten Tag. Die Einarbeitung neuer Mitarbeiter erfolgt nach mündlicher Zuteilung zu einer Person durch den Projektleiter nicht standardisiert. Diese Person soll den Neuen dann alles zeigen oder ggf. für spezielle Prozesse/Methoden an andere verweisen und mit Rat und Tat zur Seite stehen.	FALSE	0	0
	4	Neue Mitarbeiter werden dem Team auch noch nach dem ersten Tag vorgestellt und bekommen eine Ansprechperson zugewiesen, die für Fragen und Probleme da ist. Nach einem Rundgang erhalten sie eine Einarbeitungscheckliste. Die Checkliste können die neuen Mitarbeiter dann abarbeiten. Auf dieser sind die jeweiligen Ansprechpartner und Informationsorte verzeichnet.	FALSE	0	0
	5	Neue Mitarbeiter erhalten einen festen Ansprechpartner, welcher sie die erste Zeit begleitet und zur Methodenerlernung an andere Personen übergibt. Die Einarbeitung erfolgt standardisiert durch einen Einarbeitungsplan oder -checkliste. Diese wird von der jeweils zuständigen Person abgezeichnet wodurch die Einarbeitung / Einweisung dokumentiert ist und kein Thema unbeachtet bleibt. Somit werden al…	FALSE	0	0
	1	WEGGANG Beim Weggang von Personen geht regelmäßig viel Wissen verloren. Durch individuelle Datenablage und Aufzeichnungsqualitäten können Projekte oder Methoden zum Teil nicht mehr nachvollzogen werden. Daten befinden sich auch gerne noch in persönlichen Ordnern, welche durch den Weggang der Person dann gelöscht werden. Laborbücher werden manchmal durch die weggehende Person mitgenommen.	FALSE	0	0
	2	Eine Wissenssicherung von ausscheidenden Mitarbeitern findet, in dem Maße statt, als dass sie angewiesen werden ihre Daten und erstellten Dateien zentral abzulegen. Eine Datenstrukturkontrolle findet nicht statt. Laborbücher werden eingesammelt.	FALSE	0	0
	3	Die Laborbücher und Daten verbleiben auffindbar im Labor. Das wird durch eine Übergabe sichergestellt. Eine Wissenssicherung von ausscheidenden Mitarbeitern findet meist mündlich statt.	FALSE	0	0
	4	Aufzeichnungen werden durch Post Docs oder die Leitung überprüft. Die weggehende Person gibt eine Schulung darüber, wo Dokumente und Ergebnisse abgelegt sind. Eine Wissenssicherung von ausscheidenden Mitarbeitern findet formlos schriftlich statt (Verfassen von Datenmanagementplänen, schriftlichen Übergaben, Methoden-SOPs). Die Laborbücher verbleiben im Labor.	FALSE	0	0
	5	Ausscheidende Mitarbeiter verlassen das Labor nach einem standardisierten Plan mit einem dokumentierten Wissenstransfer und wenn möglich übergeben sie ihre Arbeit an ihren Nachfolger persönlich. Sie schreiben ein formales Protokoll über die Methoden, die sie entwickelt haben, welche durch Post Docs oder die Leitung geprüft und freigegeben werden. Aufzeichnungen werden überprüft. Die weggehende Pe…	FALSE	0	0
	1	MITARBEITERGESPRÄCHE Mitarbeitergespräche erfolgen nicht.	FALSE	0	0
	2	Mitarbeitergespräche finden nur auf expliziten Wunsch statt.	FALSE	0	0
	3	Mitarbeitergespräche finden unregelmäßig statt.	FALSE	0	0
	4	Mitarbeitergespräche finden regelmäßig statt.	FALSE	0	0
	5	Mitarbeitergespräche finden regelmäßig statt und werden dokumentiert.	FALSE	0	0
			TRUE
Abschnitt	Reifegrad		Zutreffendes ankreuzen	Pkt.		Ist	Ergebnisse/Kommentar
	Grad	Element
Kommunikation (7.3 )	1	MEETINGS Teambesprechungen finden nicht statt.	FALSE	0	0	0
	2	Teambesprechungen finden unregelmäßig statt. Diese sind ineffektiv. Wichtige Themen werden oft unzureichend geklärt.	FALSE	0	0
	3	Teambesprechungen finden regelmäßig statt, ohne eine Mitschrift. Wer möchte, kann sich selber Notizen machen.	FALSE	0	0
	4	Teambesprechungen finden regelmäßig statt. Wichtigste Erkenntnisse werden durch eine Person schriftlich festgehalten. Es erfolgt keine Verteilung der Verschriftlichung im Team.	FALSE	0	0
	5	Es erfolgt ein regelmäßiger Austausch innerhalb des Teams. Teambesprechungen werden protokolliert, sodass fehlende Mitarbeiter die Besprechung nachlesen können. Die Protokolle werden im Nachhinein im Team verteilt und zentrale abgelegt.	FALSE	0	0
	1	ROLLEN UND VERANTWORTLICHKEITEN Rollen und Verantwortlichkeiten der an einem Forschungsvorhaben beteiligten Akteure sind nicht vergeben. Mitarbeiter des Forschungslabors arbeiten dem Projektleiter nach Aufgabenübermittlung zu. Eine Einbindung der Beteiligten in das Projekt existiert kaum.	FALSE	0	0
	2	Rollen und Verantwortlichkeiten der an einem Forschungsvorhaben beteiligten Akteure sind am Anfang mündlich an einzelne Mitarbeiter vergeben worden. Im Verlauf des Projekts werden diese unübersichtlich gewechselt. Die Mitarbeiter des Forschungsprojekts arbeiten dem Projektleiter vorwiegend nach Aufgabenübermittlung zu.	FALSE	0	0
	3	Rollen und Verantwortlichkeiten der an einem Forschungsvorhaben beteiligten Akteure sind mündlich vergeben worden. Eine Anpassung der Rollen nach Bedarf gibt es nicht. Die Mitarbeiter des Forschungsprojekts arbeiten vorwiegend eigenständig.	FALSE	0	0
	4	Rollen und Verantwortlichkeiten der an einem Forschungsvorhaben beteiligten Akteure sind mündlich vergeben und können nach Bedarf angepasst werden. Das erfolgt in direkter Rücksprache mit den betroffenen Personen oder in Teambesprechungen.	FALSE	0	0
	5	Die Rollen und Verantwortlichkeiten der an einem Forschungsvorhaben beteiligten Akteure sind zu jedem Zeitpunkt des Vorhabens klar bekannt und schriftlich festgehalten. Diese können jederzeit angepasst werden. Das erfolgt in direkter Rücksprache mit den betroffenen Personen oder in Teambesprechungen.	FALSE	0	0
Abschnitt	Reifegrad		Zutreffendes ankreuzen	Pkt.		Ist	Ergebnisse/Kommentar
	Grad	Element
Räumlichkeiten und Umgebungsbedingungen (7.4 )	1	EIGNUNG Die Räume die zur Verfügung stehen werden genutzt, ob sie geeignet sind oder nicht.	FALSE	0	0	0
	2	Die Räume sind weitesgehend für die Tätigkeiten geeignet. Die Mitarbeiter halten die Arbeitsplätze sauber.	FALSE	0	0
	3	Die Räume erfüllen die gesetzlichen Standards. Jeder Mitarbeiter hält seinen Arbeitsplatz sauber. Wartungen der Räume erfolgen unregelmäßig.	FALSE	0	0
	4	Die Räume erfüllen die gesetzlichen Standards und werden nach Bedarf instandgehalten und gewartet.	FALSE	0	0
	5	Die Räume sind für die Versuche geeignet, werden nach einem festgelegten Programm instandgehalten und gewartet.	FALSE	0	0
	1	UMGEBUNGSBEDINGUNGEN Umgebungsbedingungen wurden bisher nicht beachtet, obwohl das sicherlich für einige Projekte sinnvoll gewesen wäre.	FALSE	0	0
	2	Relevante Umgebungsbedingungen werden selten beachtet. Zumeist nur, wenn man auf Fehlersuche ist.	FALSE	0	0
	3	Relevante Umgebungsbedingungen werden meistens beachtet. Unsere Kühlschränke, Tiefkühler und Brutschränke besitzen eine Temperaturüberwachung mit Alarmsignal.	FALSE	0	0
	4	Relevante Umgebungsbedingungen werden überwacht. Unsere Kühlschränke, Tiefkühler und Brutschränke besitzen zusätzlich zu ihren eingebauten Temperaturüberwachungsfunktion zusätzliche Logger. Die Raumtemperatur wird aufgezeichnet.	FALSE	0	0
	5	Die Validität der Ergebnisse wird nicht nachteilig durch die Räumlichkeiten beeinflusst. Relevante Umgebungsbedingungen werden überwacht, gelenkt und aufgezeichnet. Die externen Logger für die Kühlschränke, Tiefkühler und Brutschränke werden regelmäßig kalibriert. Die Raumtemperatur wird täglich aufgezeichnet.	FALSE	0	0
	1	ZUGANG Die Räumlichkeiten stehen jedem im Haus offen.	FALSE	0	0
	2	Für einzelne Bereiche gibt es Zugangsbeschränkungen.	FALSE	0	0
	3	Der Zugang zu den Laborbereichen ist geregelt, die Berechtigungen werden aber nicht auf Aktualität überprüft.	FALSE	0	0
	4	Der Zugang zu den Laborbereichen ist geregelt und wird regelmäßig auf Aktualität geprüft.	FALSE	0	0
	5	Der Zugang zu den Laborbereichen ist geregelt und wird bei Einarbeitung und Ausscheiden der Mitarbeiter sofort angepasst. Eine Übersicht über die Zugänge kann generiert werden.	FALSE	0	0
	1	TRENNUNG LABORBEREICHE Eine Trennung von Laborbereichen gibt es nicht. Jeder Mitarbeiter arbeitet dort wo es ihm passt.	FALSE	0	0
	2	Es existieren spezielle Arbeitsbereiche, die nicht allen Mitarbeitern bekannt sind und insofern nur von einzelnen Mitarbeitern beachtet werden.	FALSE	0	0
	3	Es erfolgt eine Trennung von Laborbereichen. Diese werden jedem neuen Mitarbeiter gezeigt, wenn sie starten.	FALSE	0	0
	4	Es erfolgt eine gut durchdachte Trennung von Laborbereichen für miteinander unvereinbare Tätigkeiten. Bei der Einarbeitung neuer Mitarbeiter und in der regelmäßigen Sicherheitsbelehrung werden diese Arbeitsplätze kommuniziert. Es folgen Gespräche, wenn jemand sich an die Vorgabe nicht hält.	FALSE	0	0
	5	Es erfolgt eine gut durchdachte Trennung von Laborbereichen für miteinander unvereinbaren Tätigkeiten. Die Arbeitsplätze sind mit entsprechenden Hinweisschildern versehen. Bei der Einarbeitung neuer Mitarbeiter und in der regelmäßigen Sicherheitsbelehrung werden diese Arbeitsplätze kommuniziert. Es folgen Gespräche, wenn jemand sich an die Vorgabe nicht hält.	FALSE	0	0
Abschnitt	Reifegrad		Zutreffendes ankreuzen	Pkt.		Ist	Ergebnisse/Kommentar
	Grad	Element
Ausrüstung (7.5 )	1	EINWEISUNG Geräteeinweisungen finden nicht statt.	FALSE	0	0	0
	2	Geräteeinweisungen finden selten satt. Auch ungeschulte Mitarbeiter benutzen die Geräte.	FALSE	0	0
	3	Geräteeinweisungen finden statt. Die Geräte werden nur von eingewiesenen Mitarbeitern genutzt.	FALSE	0	0
	4	Geräteeinweisungen finden statt. Die Geräte werden nur von eingewiesenen Mitarbeitern genutzt. Hierüber erfolgt eine Dokumentation im Einarbeitungsplan des Mitarbeiters.	FALSE	0	0
	5	Geräte werden nur von geschulten Mitarbeitern betätigt. Dies ist in einer zentralen Schulungsübersicht oder in einem Autorisierungsplan/ einer Kompetenzmatrix nachzulesen.	FALSE	0	0
	1	GERÄTEVERANTWORTLICHE Geräteverantwortliche gibt es nicht.	FALSE	0	0
	2	Es gibt Geräteverantwortliche, allerdings nicht für Multi-User-Geräte, die fachgebietsübergreifend benutzt werden.	FALSE	0	0
	3	Geräteverantwortliche gibt es für alle Geräte. Diese sind mündlich benannt.	FALSE	0	0
	4	Geräteverantwortliche gibt es für alle Geräte. Diese sind dokumentiert.	FALSE	0	0
	5	Es sind Geräteverantwortliche inklusive Stellevertreterregelungen benannt und dokumentiert.	FALSE	0	0
	1	WARTUNG Wartungen werden nicht durchgeführt.	FALSE	0	0
	2	Für sicherheitsrelevante Geräte gibt es Wartungsverträge nach Herstellerangaben. Die anderen qualitätsrelevanten Geräte werden nicht gewartet.	FALSE	0	0
	3	Für sicherheitsrelevante Geräte gibt es Wartungsverträge nach Herstellerangaben. Die anderen qualitätsrelevanten Geräte werden unregelmäßig gewartet.	FALSE	0	0
	4	Für sicherheitsrelevante Geräte gibt es Wartungsverträge nach Herstellerangaben. Die anderen qualitätsrelevanten Geräte werden in geplanten Abständen gewartet. Diese entsprechen nicht immer den Herstellerangaben.	FALSE	0	0
	5	Für sicherheitsrelevante Geräte gibt es Wartungsverträge nach Herstellerangaben. Die anderen qualitätsrelevante Geräte werden nach einem festgelegten dokumentierten Programm gewartet (entspricht den Herstellerangaben). Auch die kleinen qualitätsrelevanten Geräte, wie Pipetten, werden regelmäßig gewartet.	FALSE	0	0
	1	FEHLERHAFTES GERÄT Es fällt meist spät auf, dass ein Gerät nicht ordnungsgemäß arbeitet, da sich oft keiner zuständig fühlt, das Problem zu melden.	FALSE	0	0
	2	Probleme mit den Geräten werden zwar gemeldet, aber Maßnahmen oft erst später getroffen.	FALSE	0	0
	3	Wenn ein Gerät nicht funktioniert, wird es sogleich mit der Meldung des Defekts außer Betrieb genommen und von weiterem Gebrauch abgesondert (z.B. durch ein Defektzeichen) bis es repariert oder entsorgt wird.	FALSE	0	0
	4	Wenn ein Gerät nicht funktioniert, wird es sogleich mit der Meldung des Defekts außer Betrieb genommen und von weiterem Gebrauch abgesondert bis es repariert oder entsorgt wird. Es werden mögliche Folgen für die Forschung eruiert und ggf. nachverfolgt.	FALSE	0	0
	5	Wenn ein Gerät nicht funktioniert, wird es sogleich mit der Meldung des Defekts außer Betrieb genommen und von weiterem Gebrauch abgesondert. Es werden mögliche Folgen für die Forschung eruiert und ggf. nachverfolgt. Es erfolgt eine Dokumentation des Fehlers und der Ursache, sowie der ergriffenen Maßnahmen.	FALSE	0	0
Abschnitt	Reifegrad		Zutreffendes ankreuzen	Pkt.		Ist	Ergebnisse/Kommentar
	Grad	Element
Kalibrierung der Geräte (7.6)	1	Kalibrierung Geräte werden nicht kalibriert.	FALSE	0	0	0
	2	Die Kalibrierung von Geräten ist jedem selbst überlassen. Wie eine Kalibrierung der einzelnen Geräte durchgeführt wird, ist immer im Labor jemanden bekannt. Bei bestehenden Fragen kann man sich untereinander helfen. Welche Geräte in dem Laborbereich kalibriert werden müssen, sollte jedem bewusst sein. Eine extra Kennzeichnung ist nicht notwendig.	FALSE	0	0
	3	Einige Geräte, bei denen eine Kalibrierung notwendig ist, werden kalibriert, andere nicht. Ein bestimmter Zeitraum ist hierfür nicht vorgegeben. Das Kalibrierverfahren wird durch einen Service übernommen oder es kann in dem Gerätehandbuch oder in einer selbstverfassten SOP einfach nachgelesen werden. Diese liegen beim Gerät aus. Ob das Gerät zu kalibrieren ist, kann man im Gerätehandbuch des Hers…	FALSE	0	0
	4	Die Geräte werden in regelmäßigen Abständen kalibriert. Das Kalibrierverfahren wird durch einen Service übernommen oder es kann in dem Gerätehandbuch oder in einer selbstverfassten SOP einfach nachgelesen werden. Diese liegen beim Gerät aus. Die Geräte sind gekennzeichnet. Der Kalibrierungsstatus ist auf dem Gerät nicht erkenntlich.	FALSE	0	0
	5	Die Geräte werden in regelmäßigen Abständen kalibriert. Für die Kalibrierung gibt es ein dokumentiertes Programm, welches regelmäßig überprüft und bei Bedarf angepasst wird. Es wird bereits bei der Geräteschulung mit besprochen. Geräte die kalibriert werden, werden gekennzeichnet und der Kalibierstatus ist klar erkenntlich.	FALSE	0	0
Abschnitt	Reifegrad		Zutreffendes ankreuzen	Pkt.		Ist	Ergebnisse/Kommentar
	Grad	Element
Reagenzien und Verbrauchsmaterial (7.8)	1	ANNAHME Regelungen und Vorgehensweisen für Entgegennahme von Reagenzien und Verbrauchgütern gibt es nicht. Es kommt vor, dass gelieferte Sendungen vergessen oder nicht bearbeitet werden.	FALSE	0	0	0
	2	Regelungen und Vorgehensweisen für Entgegennahme von Reagenzien und Verbrauchgütern existieren nicht. Bisher hat es immer, bis auf wenige Ausnahmen, auch so gut funktioniert.	FALSE	0	0
	3	Regelungen und Vorgehensweisen für Entgegennahme von Reagenzien und Verbrauchgütern existieren. Diese werden spätestens mündlich durch eine erfahrene Person geschult, sobald jemand das erste Mal eine Bestellung entgegen nimmt.	FALSE	0	0
	4	Regelungen und Vorgehensweisen für Entgegennahme von Reagenzien und Verbrauchgütern existieren und können in einem Dokument nachgelesen werden. Spätestens bei erster Entgegennahme einer Bestellung wird das Verfahren auch durch eine erfahrene Person geschult.	FALSE	0	0
	5	Regelungen und Vorgehensweisen für Entgegennahme von Reagenzien und Verbrauchgütern existieren und können in einem Dokument nachgelesen werden. Spätestens bei erster Entgegennahme einer Bestellung wird das Verfahren auch durch eine erfahrene Person geschult. Auch erfolgt eine dokumentierte Annahmeprüfung der Ware.	FALSE	0	0
	1	HALTBARKEIT Haltbarkeitsdaten werden nicht beachtet.	FALSE	0	0
	2	Es erfolgt keine Überwachung der Haltbarkeit. Das sind Erfahrungswerte, wann das Material tatsächlich zu alt ist. Zumeist wird das über aufkommende Fehler herausgefunden. Wenn es zu alt ist, wird es entsorgt.	FALSE	0	0
	3	Die Haltbarkeit wird überwacht (Öffnungs- und Verfallsdatum auf dem Gefäß), wird aber je nach Erfahrung länger benutzt. Wenn das MHD abgelaufen ist, wird der Hersteller kontaktiert, um nach Erfahrungswerten zu fragen. Falls es weiter benutzt werden kann, dann wird es manchmal gegen eine Referenz getestet, ob es noch in Ordnung ist. Das wird aber nicht dokumentiert.	FALSE	0	0
	4	Die Haltbarkeit wird überwacht (Öffnungs- und Verfallsdatum auf dem Gefäß), wird aber je nach Erfahrung länger benutzt. Wenn das MHD abgelaufen ist, wird der Hersteller kontaktiert, um nach Erfahrungswerten zu fragen. Falls es weiter benutzt werden kann, dann wird es erst gegen eine Referenz getestet, ob es noch in Ordnung ist. Das wird dokumentiert. Es findet hin und wieder ein Laborputz statt, …	FALSE	0	0
	5	Ein zentrales System für die systematische Bestandskontrolle ist existent und nicht verwendbare Materialien werden von verwendbaren abgetrennt, solange ihre Eignung nicht weiterführend bestätigt wurde (z.B. durch dokumentierte Testung gegen eine Referenz). Öffnungs- und Verfallsdaten werden auf dem Gefäß dokumentiert. Es findet regelmäßig ein Laborputz statt, bei dem zu alte Reagenzien und Materi…	FALSE	0	0
	1	AUFZEICHNUNGEN Aufzeichnungen über vorhandene Verbrauchsgüter sind nicht existent.	FALSE	0	0
	2	Aufzeichnungen erfolgen gemäß dem Gesetz. Alle Gefahrenstoffe haben eine Bestandsliste, alles andere nicht.		0	0
	3	Es erfolgen alle gesetzlich verpflichtenden Aufzeichnungen. Die Lieferscheine von einigen qualitätsrelevanten Verbrauchsgütern werden darüber hinaus aufgehoben.	FALSE	0	0
	4	Es werden strukturierte Aufzeichnungen über einige Verbrauchsgüter geführt (u.a. Identität, Chargennummer, Hersteller, Lieferdatum, Zustand bei Erhalt). Chargenzertifikate von einigen qualitätsrelevanten Verbrauchsgütern werden darüber hinaus aufgehoben. Bei selbst hergestellt Reagenzien werden herstellende Person und Herstellungsdatum manchmal erfasst.	FALSE	0	0
	5	Es werden strukturierte Aufzeichnungen über Verbrauchsgüter geführt (u.a. Identität, Chargennummer, Hersteller, Lieferdatum, Zustand bei Erhalt). Chargenzertifikate von Verbrauchsgütern werden darüber hinaus aufgehoben. Bei selbst hergestellt Reagenzien werden herstellende Person und Herstellungsdatum erfasst.	FALSE	0	0
Abschnitt	Reifegrad		Zutreffendes ankreuzen	Pkt.		Ist	Ergebnisse/Kommentar
	Grad	Element
Extern bereitgestellte Produkte und Dienstleistungen (7.9)	1	BEAUFTRAGUNG Ein standardisiertes Verfahren für die Beauftragung von Lieferanten und Dienstleistern ist nicht existent.	FALSE	0	0	0
	2	Ein standardisiertes Verfahren für die Beauftragung von Lieferanten und Dienstleistern ist von der Organisation vorgegeben. Innerhalb unserer Arbeitsgruppe existieren keine Absprachen für Zuständigkeiten für den Beschaffungsprozess.	FALSE	0	0
	3	Ein standardisiertes Verfahren für die Auswahl von Lieferanten und Dienstleistern ist von der Organisation vorgegeben. Innerhalb unserer Arbeitsgruppe existieren Zuständigkeiten, die mündlich benannt worden sind.	FALSE	0	0
	4	Es existiert ein standardisiertes Verfahren für die Beauftragung von Lieferanten und Dienstleistern. Dieses ist von der Organisation vorgegeben und wird bei uns durch festgelegte Zuständigkeiten für die Beschaffung umgesetzt. Die Zuständigkeiten sind dokumentiert.	FALSE	0	0
	5	Es existiert ein standardisiertes und dokumentiertes Verfahren für die Beauftragung von Lieferanten und Dienstleistern. Dieses ist von der Organisation vorgegeben und wird bei uns durch festgelegte Zuständigkeiten für die Beschaffung umgesetzt. Der Prozess inklusive der zuständigen Personen können in einer Verfahrensanweisung nachgelesen werden.	FALSE	0	0
	1	AUSWAHL Es werden immer die Lieferanten und Dienstleister ausgewählt, die am günstigsten sind. Ob die den Ansprüchen des Labors genügen, ist dabei weitestgehend nebensächlich. Das Labor kann sich an die gebotene Ware und Dienstleistung anpassen.	FALSE	0	0
	2	Bei der Auswahl von Lieferanten und Dienstleistern steht der Preis im Vordergrund. In begründeten Fällen, kann auf Sonderwünsche eingegangen werden.	FALSE	0	0
	3	Bei der Auswahl von Lieferanten und Dienstleistern stehen mehr die Qualität und die Bedürfnisse des Labors im Vordergrund. Innerhalb von Forschungsprojekten wird versucht bei dem gleichen Anbieter für die jeweiligen Verbrauchsmaterialien zu bleiben.	FALSE	0	0
	4	Bei der Auswahl von Lieferanten und Dienstleistern stehen die Qualität und die Bedürfnisse des Labors im Vordergrund. Innerhalb von Forschungsprojekten wird versucht bei dem gleichen Anbieter für die jeweiligen Verbrauchsmaterialien zu bleiben. Es gibt vorgegebene Qualitätskriterien für die Auswahl von Dienstleistern.	FALSE	0	0
	5	Bei der Auswahl von Lieferanten und Dienstleistern stehen die Qualität und die Bedürfnisse des Labors im Vordergrund. Innerhalb von Forschungsprojekten wird versucht bei dem gleichen Anbieter für die jeweiligen Verbrauchsmaterialien zu bleiben. Es gibt vorgegebene Qualitätskriterien für die Auswahl von Dienstleistern. Die Qualität der Leistung wird überwacht und Vereinbarungen regelmäßig überprüf…	FALSE	0	0
	1	ÜBERSICHT UND BEWERTUNG Eine Übersicht oder auch eine Bewertung der Lieferanten und Dienstleister wird nicht geführt.	FALSE	0	0
	2	Eine Übersicht oder auch eine Bewertung der Lieferanten und Dienstleister wird nicht geführt. Aber alle laufenden Verträge und Rechnungen sind an einem Ort, sodass man schnell einen Überblick über die Lieferanten und Dienstleister bekommen könnte.	FALSE	0	0
	3	Eine Übersicht über Lieferanten und Dienstleister wird geführt, welche mal mehr mal weniger aktuell ist. Aber alle laufenden Verträge und Rechnungen sind an einem Ort, sodass man schnell einen Überblick über die Lieferanten und Dienstleister bekommen könnte. Bewertungen der Lieferanten und Dienstleister werden nicht dokumentiert.	FALSE	0	0
	4	Es gibt ein aktuell gehaltenes Verzeichnis aller beauftragten Lieferanten und Dienstleister. Die Qualität der Leistung wird bei Unzufriedenheit bewertet und auch dokumentiert.	FALSE	0	0
	5	Es gibt ein aktuell gehaltenes Verzeichnis aller beauftragten Dienstleister und Lieferanten. Es wird regelmäßig eine Lieferantenbewertung durchgeführt, sowohl bei positiven als auch negativen Erfahrungen mit Lieferanten und Dienstleistern.	FALSE	0	0
Personal (7.2 )	0
Kommunikation (7.3 )	0
Räumlichkeiten und Umgebungsbedingungen (7.4 )	0
Ausrüstung (7.5 )	0
Kalibrierung der Geräte (7.6)	0
Reagenzien und Verbrauchsmaterial (7.8)	0
Extern bereitgestellte Produkte und Dienstleistungen (7.9)	0

## Sheet: 8
Abschnitt	Reifegrad		Zutreffendes ankreuzen	Pkt.		Ist	Ergebnisse/Kommentar
	Grad	Element
Dual Use (4.5.2., 8.1.2.3)	1	Die Thematik der Dual Use war uns bisher nicht bekannt.	FALSE	0	0	0
	2	Von Dual Use haben wir schon etwas gehört. Das ist jedoch keine Fragestellung für uns.	FALSE	0	0
	3	Die Problematik der Dual Use haben wir im Hinterkopf und wird durch den Projektleiter abgewogen. Ein Formblatt hierfür existiert nicht.	FALSE	0	0
	4	Die Dual Use wird am Anfang und am Ende des Projekts über ein Formblatt bewertet. Dieses wird durch eine andere zuständige Person gegengezeichnet.	FALSE	0	0
	5	Für die Bewertung der Dual Use existiert ein Formblatt und ein Workflow. Die Dual Use des Projekts wird vor dem Projekt und nach dem Projekt bewertet. Wenn sich während der Durchführung etwas ergeben sollte, wird sie auch sofort angepasst. Die Bewertung ist für alle Projekte verpflichtend.	FALSE	0	0
Abschnitt	Reifegrad		Zutreffendes ankreuzen	Pkt.		Ist	Ergebnisse/Kommentar
	Grad	Element
Nutzungsrechte (8.1.2.8)	1	Die Nutzungsrechte an Forschungsdaten wurden bisher nicht abgestimmt, was öfters schon zu Problemen geführt hat.	FALSE	0	0	0
	2	Die Nutzungsrechte von Forschungsdaten werden bei Bedarf mündlich geklärt.	FALSE	0	0
	3	Die Nutzungsrechte für Forschungsdaten werden meist im Verlauf des Forschungsprojekts noch geklärt. Die Rechte werden dokumentiert.	FALSE	0	0
	4	Die Nutzungsrechte für Forschungsdaten werden frühestmöglich definiert und dokumentiert.	FALSE	0	0
	5	Die Nutzungsrechte für Forschungsdaten werden verpflichtend gleich im Kooperationsvertrag geklärt.	FALSE	0	0
Abschnitt	Reifegrad		Zutreffendes ankreuzen	Pkt.		Ist	Ergebnisse/Kommentar
	Grad	Element
Verifizierung und Validierung (8.1.4, 8.1.5 )	1	Eine Verifizierung oder Validierung der Methoden ist viel zu aufwendig und bringt keinen Mehrwert.	FALSE	0	0	0
	2	Bereits bekannte etablierte Untersuchungsverfahren müssen nicht noch einmal für mein Labor verifiziert werden, da es sowieso im Versuch auffällt, ob die Methode funktioniert oder nicht. Selbst entwickelte und nicht standardisierte Verfahren werden durch try and error auf Tauglichkeit geprüft.	FALSE	0	0
	3	Bereits bekannte validierte Untersuchungsverfahren werden vor der Anwendung in unserem Labor auf Tauglichkeit geprüft, genauso wie selbst entwickelte und nicht standardisierte Verfahren. Hierfür ist jeder Wissenschaftler selbst verantwortlich. Es gibt keinen systematischen Prozess.	FALSE	0	0
	4	Bereits bekannte validierte Untersuchungsverfahren werden vor der Anwendung in unserem Labor auf Tauglichkeit geprüft, genauso wie selbst entwickelte und nicht standardisierte Verfahren. Hierfür ist jeder Wissenschaftler selbst verantwortlich. Die Ergebnisse der Verifizierung oder Validierung werden mit anderen Wissenschaftlern besprochen.	FALSE	0	0
	5	Bereits bekannte validierte Untersuchungsverfahren werden vor Einführung im Labor verifiziert, indem sichergestellt wird, dass die Verfahren die geforderte Leistungsfähigkeit erreichen können. Verifizierungen werden dokumentiert und die Ergebnisse mit anderen Wissenschaftlern besprochen. Selbst entwickelte und nicht standardisierte Verfahren werden validiert. Dabei sind die geprüften Leistungsmer…	FALSE	0	0
Abschnitt	Reifegrad		Zutreffendes ankreuzen	Pkt.		Ist	Ergebnisse/Kommentar
	Grad	Element
Messunsicherheiten 8.1.6	1	Bei der Interpretation der Ergebnisse werden Messunsicherheiten nicht berücksichtigt, da diese sowieso kaum ausschlaggebend sind.	FALSE	0	0	0
	2	Bei der Interpretation der Ergebnisse sollten eigentlich die Messunsicherheiten berücksichtigt werden, das wird aber zu wenig gemacht. Hier besteht Verbesserungsbedarf.	FALSE	0	0
	3	Bei der Interpretation der Ergebnisse sollen die Messunsicherheiten berücksichtigt werden, wenn diese einem bekannt sind.	FALSE	0	0
	4	Bei der Interpretation der Ergebnisse werden Messunsicherheiten immer berücksichtigt. Bei unbekannten Messunsicherheiten werden diese berechnet.	FALSE	0	0
	5	Bei der Interpretation der Ergebnisse werden Messunsicherheiten immer berücksichtigt. Bei unbekannten Messunsicherheiten werden diese berechnet. In Ergebnisvorstellungen werden diese mit thematisiert. Dadurch erfolgt eine ständige Sensibilisierung des Teams.	FALSE	0	0
Abschnitt	Reifegrad		Zutreffendes ankreuzen	Pkt.		Ist	Ergebnisse/Kommentar
	Grad	Element
Durchführung (8.2)	1	RÜCKVERFOLGBARKEIT Jeder Mitarbeiter achtet selbstständig darauf, dass er bei der Versuchsdurchführung nicht durcheinanderkommt und wissenschaftlich genau arbeitet und dokumentiert. Eine Vorgehensweise ist hierfür nicht vorgegeben.	FALSE	0	0	0
	2	Jede Probe soll eine Probennummer bekommen, welche dann fortlaufend verwendet wird. Die vergebene Nummer wird in den Aufzeichnungen dokumentiert. Es ist aber unklar, ob der Prozess wirklich so funktioniert.	FALSE	0	0
	3	Jede Probe soll eine Probennummer bekommen, welche dann fortlaufend verwendet wird. Die vergebene Nummer wird in den Aufzeichnungen dokumentiert. Das wird bei Einstellung geschult.	FALSE	0	0
	4	Die Probennummern werden nach einem vorgegebenen ID Code aufgebaut, welche dann fortlaufend verwendet wird. Die vergebene Nummer wird in den Aufzeichnungen dokumentiert. Das wird bei Einstellung geschult.	FALSE	0	0
	5	Die Probennummern werden nach einem vorgegebenen ID Code aufgebaut, welche dann fortlaufend verwendet wird. Das wird bei Einstellung geschult. Während der Durchführung des Forschungsprojekts wird penibel auf Kennzeichnung (Beschriftung Gefäße) und Rückverfolgbarkeit (Dokumentation) geachtet. Alles wird so notiert, dass eine dritte Person den Versuch ausschließlich mit den Aufzeichnungen des Labor…	FALSE	0	0
	1	DOKUMENTATION Einheitliche Vorgaben zur Dokumentation der Versuchsergebnisse existieren nicht. Wie, wie viel und was zu dokumentieren ist, ist jedem selbst überlassen. Hauptsache es ist am Ende publizierbar.		0	0
	2	In Arbeitsbesprechungen werden die Ergebnisse anhand einer Präsentation besprochen. Hier fällt auf, wenn wichtige Inhalte nicht dokumentiert wurden. Wie die Aufzeichnungen erfolgen, ist jedem selbst überlassen. Deswegen können Aufzeichnungen oft nur durch den Verfasser selbst nachvollzogen werden. Änderungen an Aufzeichnungen können nicht nachvollzogen werden.		0	0
	3	In Arbeitsbesprechungen werden die Ergebnisse und die dazugehörige Durchführung anhand einer angefertigten Präsentation besprochen. Hier fällt auf, wenn wichtige Inhalte nicht dokumentiert wurden. Es gibt Vorgaben, wie Aufzeichnungen anzufertigen sind. Diese werden zum Start des neuen Mitarbeiters kommuniziert. Deswegen lassen Aufzeichnungen eine gewisse Reproduzierbarkeit und Rückverfolgbarkeit …	FALSE	0	0
	4	In Arbeitsbesprechungen werden die Ergebnisse und die dazugehörige Durchführung anhand der Rohdaten besprochen. Hier fällt auf, wenn wichtige Inhalte nicht dokumentiert worden. Es gibt Vorgaben, wie Aufzeichnungen anzufertigen sind. Diese werden zum Start des neuen Mitarbeiters kommuniziert und können auch noch einmal nachgelesen werden. Deswegen lassen Aufzeichnungen in der Regel Reproduzierbark…		0	0
	5	In Arbeitsbesprechungen werden die Ergebnisse und die dazugehörige Durchführung anhand der Rohdaten besprochen. Hier fällt auf, wenn wichtige Inhalte nicht dokumentiert worden. Es gibt Vorgaben, wie Aufzeichnungen anzufertigen sind. Diese werden zum Start des neuen Mitarbeiters kommuniziert und können auch noch einmal nachgelesen werden. Das Team wird hierzu regelmäßig sensibilisiert. Deswegen la…	FALSE	0	0
	1	QUALITÄTSSICHERUNG Für die Qualitätssicherung sollen Positiv- und Negativkontrollen mitgeführt werden. Das wird aber öfters auch mal vergessen, weswegen Versuche wiederholt werden müssen. Ob die Referenzmaterialien aufgrund ihres Alters noch tauglich sind, war bisher kaum von Interesse. Irgendwann sieht man, dass diese sich anders verhalten.		0	0
	2	Für die Qualitätssicherung werden Positiv- und Negativkontrollen mitgeführt. Ob diese aufgrund ihres Alters noch tauglich sind, liegt im Ermessen des Mitarbeiters. Das sind Erfahrungswerte und können im Zweifel bei langjährigen Mitarbeitern erfragt werden.		0	0
	3	Für die Qualitätssicherung werden Positiv- und Negativkontrollen mitgeführt. Wenn Referenzmaterialien bereits länger gelagert sind, werden sie im nächsten Versuch besonders beobachtet und auf Veränderungen im Verhalten geachtet. Das wird in den Aufzeichnungen als Hinweis mit notiert.	FALSE	0	0
	4	Für die Qualitätssicherung werden Positiv- und Negativkontrollen mitgeführt. Wenn Referenzmaterialien bereits länger gelagert sind, werden sie im nächsten Versuch besonders beobachtet und auf Veränderungen im Verhalten geachtet. Dann wird für jeden zugänglich dokumentiert, wann das Referenzmaterial das letzte Mal eingesetzt wurde und in Ordnung war.	FALSE	0	0
	5	Es werden neben Positiv- und Negativkontrollen auch weitere Maßnahmen zur Qualitätssicherung angewendet (z.B. Funktionsprüfung der Mess- und Prüfeinrichtungen, Vergleiche innerhalb des Laboratoriums). Die Maßnahmen zur Qualitätssicherung werden dokumentiert. Wenn Referenzmaterialien bereits länger gelagert sind, werden sie vor dem Versuch getestet. Dann wird es für jeden zugänglich dokumentiert, …	FALSE	0	0
Abschnitt	Reifegrad		Zutreffendes ankreuzen	Pkt.		Ist	Ergebnisse/Kommentar
	Grad	Element
Auswertung (8.3)	1	Die Auswertung der Daten erfolgt nach bestem Wissen und Gewissen. Ob die Auswertungsprogramme richtig funktionieren, wurde bisher nicht weiter bedacht.	FALSE	0	0	0
	2	Die Auswertung erfolgt nach dem Stand der Technik. Die Dokumentation und Archivierung der Auswertung ist für eine spätere Nachvollziehbarkeit vorhanden, aber mangelhaft. Auswertungsprogramme werden nicht auf Richtigkeit geprüft. Man sieht es am Ende an den Ergebnissen, ob diese konsistent sind oder nicht.	FALSE	0	0
	3	Die Auswertung erfolgt nach dem Stand der Technik und ist nur für den Auswerter nachvollziehbar dokumentiert. Für die Auswertung der Daten werden sowohl Softwareprogramme als auch selbst geschriebene Exceltabellen genutzt. Diese werden in Verantwortung des einzelnen Mitarbeiters überprüft.	FALSE	0	0
	4	Die Auswertung erfolgt nach dem Stand der Technik und ist für jeden nachvollziehbar dokumentiert. Hierfür gibt es im Labor klare Richtlinien. Auswertungsprogramme sind durch den Hersteller validiert (Zertifikate) und bei selbstverfasster Software gibt es Richtlinien, wie das zu machen ist. Das wird dokumentiert.	FALSE	0	0
	5	Die Auswertung erfolgt nach dem Stand der Technik und ist für jeden nachvollziehbar dokumentiert. Hierfür gibt es im Labor klare Richtlinien. Auswertungsprogramme werden immer im Labor noch einmal auf Richtigkeit geprüft. Das wird dokumentiert.	FALSE	0	0
Abschnitt	Reifegrad		Zutreffendes ankreuzen	Pkt.		Ist	Ergebnisse/Kommentar
	Grad	Element
Publikation (8.4)	1	WAS UND WIE Hauptsache publizieren. Der Rest ist eine Anpassungsfrage.	FALSE	0	0	0
	2	Die veröffentlichten Ergebnisse werden aus unserer Sicht gut beschrieben. Es erfolgt eine gut zusammengefasste Darstellung der Methoden, der Analysen, der Qualitätssicherung und der statistischen Methodik. Durch die Peer Reviewer wird das sowieso noch einmal überprüft. Es werden ausgewählte Ergebnisse des Forschungsprojekts veröffentlicht, die die Forschungshypothese stützen. Wenn die Peer Review…	FALSE	0	0
	3	Die veröffentlichten Ergebnisse werden vollständig und nachvollziehbar beschrieben. Es erfolgt eine Darstellung der Methoden, Analysen, der Qualitätssicherung und der statistischen Methodik, sodass andere Forscher diese replizieren können. Hierfür werden ggf. unsere laborinternen Arbeitsanweisungen genutzt, in denen die Vorgehensweise sehr gut beschrieben wurde. Es werden die meisten Ergebnisse i…	FALSE	0	0
	4	Die veröffentlichten Ergebnisse werden vollständig und nachvollziehbar beschrieben. Es erfolgt eine Darstellung der Methoden, Analysen, der Qualitätssicherung und der statistischen Methodik, sodass andere Forscher diese replizieren können. Hierfür werden ggf. unsere laborinternen Arbeitsanweisungen genutzt, in denen die Vorgehensweise sehr gut beschrieben wurde. Es werden alle Ergebnisse in den w…	FALSE	0	0
	5	Die veröffentlichten Ergebnisse werden vollständig und nachvollziehbar beschrieben. Es erfolgt eine umfassende Darstellung der Methoden, Analysen, der Qualitätssicherung und der statistischen Methodik, sodass andere Forscher diese replizieren können. Beim Verwenden von Arbeitsanweisungen wird darauf geachtet, dass die tatsächliche Durchführung und alle Abweichungen von der Anweisung auch von der …	FALSE	0	0
	1	VERFÜGBARMACHEN Die zugrundeliegenden Forschungsdaten, Materialien und Informationen, die angewandten Methoden sowie die eingesetzte Software können schwer verfügbar gemacht werden. Alles Notwendige steht in der Publikation.	FALSE	0	0
	2	Die zugrundeliegenden Forschungsdaten, Materialien und Informationen, die angewandten Methoden sowie die eingesetzte Software können teilweise verfügbar gemacht werden. Aber je älter die Publikation wird, desto wahrscheinlicher ist es, dass Informationen verloren gehen.	FALSE	0	0
	3	Die zugrundeliegenden Forschungsdaten, Materialien und Informationen, die angewandten Methoden sowie die eingesetzte Software können schon verfügbar gemacht werden, jedoch ist dafür eine längere Suche notwendig. Es sollten dann alle Informationen und Materialien vorliegen.	FALSE	0	0
	4	Die zugrundeliegenden Forschungsdaten, Materialien und Informationen, die angewandten Methoden sowie die eingesetzte Software können verfügbar gemacht werden. Bis zu 10 Jahre nach der Publikation sollten wir alle notwenigen Informationen und Materialien gut auffinden können.	FALSE	0	0
	5	Die zugrundeliegenden Forschungsdaten, Materialien und Informationen, die angewandten Methoden sowie die eingesetzte Software können leicht verfügbar gemacht werden, da unser Archivierungssystem logisch aufgebaut und einfach zu durchsuchen ist. Es gibt keine relevanten Informationen, die noch dezentral dokumentiert wären. Das macht es uns möglich auch Jahre später noch alle notwenigen Information…	FALSE	0	0
	1	BERICHTIGUNG Wenn mir Unstimmigkeiten oder Fehler zu meinen veröffentlichten Ergebnissen bekannt werden, sitze ich das aus. Soll erst einmal jemand beweisen, dass es falsch ist. Ich bin bereit zur Diskussion.	FALSE	0	0
	2	Wenn anderen Unstimmigkeiten oder Fehler zu meinen veröffentlichten Ergebnissen auffallen, berichtige ich diese. Ansonsten versuche ich es auszusitzen.	FALSE	0	0
	3	Wenn mir Unstimmigkeiten oder Fehler zu meinen veröffentlichten Ergebnissen bekannt werden, werden diese berichtigt.	FALSE	0	0
	4	Wenn mir Unstimmigkeiten oder Fehler zu meinen veröffentlichten Ergebnissen bekannt werden, werden diese umgehend berichtigt. Die Ursache des Fehlers wird analysiert, damit mir in Zukunft das nicht noch einmal passiert.	FALSE	0	0
	5	Wenn mir Unstimmigkeiten oder Fehler zu meinen veröffentlichten Ergebnissen bekannt werden, werden diese umgehend berichtigt. Die Ursache des Fehlers wird analysiert, damit mir in Zukunft das nicht noch einmal passiert. Der Vorfall wird in unserem Fehlermanagement dokumentiert.	FALSE	0	0
Abschnitt	Reifegrad		Zutreffendes ankreuzen	Pkt.		Ist	Ergebnisse/Kommentar
	Grad	Element
Archivierung (8.5)	1	Es ist jedem selbst überlassen, wie er seine gewonnenen Daten dokumentiert und sichert. Wenn Mitarbeiter gehen, kann es sein, dass nicht alles übergeben wird, da einige Informationen und Protokolle nicht mehr auffindbar sind.	FALSE	0	0	0
	2	Die Forschungsdaten eines Projekts sind auf Festplatten und persönlichen Computern, sowie in physischen Laborbüchern verteilt gespeichert. Nach aufwendigem Suchen sollten aber alle Daten auffindbar sein. Die Forschungsdaten sollen mind. gemäß den gesetzlichen Vorschriften archiviert werden, maximal aber solange bis der Speicherplatz voll ist.	FALSE	0	0
	3	Die Datenablage hat so zu erfolgen, dass das Projekt zentral für das Team einsehbar an einem Ort archiviert ist. Dabei ist die Struktur des Teamordners und Archivierungsortes aber nicht logisch und eher historisch gewachsen. Die Forschungsdaten werden gemäß den gesetzlichen Vorschriften archiviert (mind. aber 10 Jahre gemäß GWP).	FALSE	0	0
	4	Die Datenablage hat eine logische und nachvollziehbare Struktur. Alle Forschungsdaten eines Projektes werden zentral für das Team zugreifbar archiviert. Die Forschungsdaten werden gemäß den gesetzlichen Vorschriften archiviert (mind. aber 10 Jahre gemäß GWP).	FALSE	0	0
	5	Es gibt klare Vorgaben für die Archivierung eines Projekts. Die Forschungsdaten eines Projekts werden zentral für das Team zugreifbar archiviert. Dabei sind eine versehentliche Änderung oder Löschung von Daten ausgeschlossen. Die Datenablage hat eine logische und nachvollziehbare Struktur gemäß Datenmanagementplan. Die Forschungsdaten werden gemäß den gesetzlichen Vorschriften archiviert (mind. a…	FALSE	0	0
Dual Use (4.5.2., 8.1.2.3)	0
Messunsicherheiten 8.1.6	0
Durchführung (8.2)	0
Auswertung (8.3)	0
Publikation (8.4)	0
Archivierung (8.5)	0

## Sheet: 9
Abschnitt	Reifegrad		Zutreffendes ankreuzen	Pkt.		Ist	Ergebnisse/Kommentar
	Grad	Element
Lenkung von Dokumenten des Managementsystems (9.1 )	1	VERTEILUNG Arbeitsanweisungen (SOPs) werden, wenn dann, nur für persönliche Zwecke verfasst. Es gibt keine Verteilung im Laborteam.	FALSE	0	0	0
	2	Welche Arbeitsanweisungen (SOPs) im Umlauf sind und wie alt diese sind, kann ich nur schätzen, da sie verstreut über mehrere Ordner abgelegt sind, manche existieren auch nur als gedruckte Form ohne digitale Kopie irgendwo im Labor. In persönlichen Ordnern könne auch SOPs auftauchen.	FALSE	0	0
	3	Die Arbeitsanweisungen (SOPs) sind an einem Ort, aber dort wiederrum verteilt über mehrere Speicherorte abgelegt.	FALSE	0	0
	4	Alle gültigen Arbeitsanweisungen (SOPs) sind gesammelt in einem Ordner. Nur leider ist dieser Ordner etwas schwierig zu finden, wenn man nicht weiß, wo er ist.	FALSE	0	0
	5	Die Arbeitsanweisungen (SOPs) sind an einer Stelle abgelegt, auf die alle berechtigten Personen Zugriff haben. Die Ablage erfolgt auch für neue Mitarbeiter logisch.	FALSE	0	0
	1	AKTUALITÄT Arbeitsanweisungen (SOPs) werden nicht auf Aktualität geprüft.	FALSE	0	0
	2	Arbeitsanweisungen (SOPs) werden nicht systematisch auf Aktualität überprüft. Die Praxis prüft die Aktualität. Wenn Fehler durch die SOP auftreten, wird das dem Team kommuniziert und jeder persönlich ändert das Verfahren dann für sich ab (selten neue Versionen).	FALSE	0	0
	3	Einige Arbeitsanweisungen (SOPs) sind aktuell, andere nicht. Die Dokumente werden nicht systematisch auf Aktualität überprüft. Die Praxis prüft die Aktualität. Wenn durch die Forschungsarbeit auffällt, dass eine SOP nicht mehr aktuell ist, wird sie überabeitet.	FALSE	0	0
	4	Arbeitsanweisungen (SOPs) werden in regelmäßigen Abständen systematisch auf Aktualität geprüft und entsprechend bearbeitet oder archiviert. Nur machen wir das in der SOP nicht kenntlich, wann sie das letzte Mal geprüft wurde.	FALSE	0	0
	5	Die Arbeitsanweisungen (SOPs) werden regelmäßig systematisch auf Aktualität geprüft und entsprechend bearbeitet oder archiviert. So stellen wir sicher, dass keine veralteten SOPs im Umlauf sind. Die Aktualität der SOP ist in dieser auch erkenntlich (z.B. durch geändertes Freigabedatum, Überarbeitungsdatum, transparente Versionierungen).	FALSE	0	0
	1	VERSIONEN Arbeitsanweisungen (SOPs) werden nicht überarbeitet.		0	0
	2	Arbeitsanweisungen (SOPs) werden überschrieben ohne eine Kopie zu archivieren. Versionierungen existieren nicht.		0	0
	3	Änderungen in den Arbeitsanweisungen (SOPs) werden nur durch eine Notiz kenntlich gemacht, bis sie irgendwann einmal neu geschrieben werden. Dort ist die Abänderung zur Vorversion nicht erkennbar. Alte Versionen von überarbeiteten SOPs werden archiviert.		0	0
	4	Änderungen in den Versionen zur Vorversion werden im Text kenntlich gemacht. Alte Versionen von überarbeiteten Arbeitsanweisungen (SOPs) werden archiviert.		0	0
	5	Änderungen und der aktuelle Revisionsstatus der Arbeitsanweisungen (SOPs) können leicht identifiziert werden. Von veralteten SOPs wird eine Kopie aufbewahrt. Es gibt eine Übersicht über alle SOPs und ihren Vorversionen.	FALSE	0	0
	1	ERSTELLUNG Es existieren keine Arbeitsanweisungen (SOPs). Die Mitarbeiter wissen, wie sie vorzugehen haben.	FALSE	0	0
	2	Jeder kann Arbeitsanweisungen (SOPs) erstellen, eine Prüfung seitens einer zweiten Person existiert nicht. Die SOPs haben kein gemeinsames Layout oder Format, sowie keine einheitliche Bezeichnung.	FALSE	0	0
	3	Jeder kann Dokumente erstellen, eine Prüfung seitens einer zweiten Person existiert. Es gibt einheiltiche Layout- und Formatvorlagen, diese werden aber unzureichend genutzt.	FALSE	0	0
	4	Jeder der Experte für ein Thema ist, kann diesbezüglich Arbeitsanweisungen (SOPs) erstellen. Eine Prüfung seitens einer zweiten Person existiert. Es gibt einheitliche Layout- und Formatvorlagen, die auch genutzt werden.	FALSE	0	0
	5	Jeder der Experte für ein Thema ist, kann diesbezüglich Arbeitsanweisungen (SOPs) erstellen. Eine Prüfung seitens einer zweiten Person existiert. Die Freigabe erfolgt durch den Projektleiter oder Laborleiter. Alle SOPs sind eindeutig benannt und besitzen ein gemeinsames Layout und Format.	FALSE	0	0
Abschnitt	Reifegrad		Zutreffendes ankreuzen	Pkt.		Ist	Ergebnisse/Kommentar
	Grad	Element
Lenkung von Aufzeichnungen (9.2 )	1	RÜCKVERFOLGBARKEIT Aufzeichnungen der Mitarbeiter im Laborbuch sind lückenhaft. Es existieren auch immer noch lose Papiere, Fotos und Ausdrucke, auf denen Ergebnisse und Beobachtungen dokumentiert sind. Diese gehen gerne verloren. Nachträgliche Änderungen der Daten im Laborbuch sind nicht rückverfolgbar.	FALSE	0	0	0
	2	Aufzeichnungen werden erst ins unreine geschrieben und dann in das Laborbuch übertragen. Jeder Mitarbeiter führt sein Laborbuch anders (physisch oder digital). Nur der Mitarbeiter, der die Daten erhoben hat, kommt mit der eigenen Ablage klar. Hierfür gibt es keine Richtlinien. Ob Änderungen an den Aufzeichnungen rückverfolgbar kenntlich gemacht werden, macht jeder Mitarbeiter anders.	FALSE	0	0
	3	Die Rohdaten, bearbeiteten Daten, Fotos, etc. werden gesammelt im Computer aufbewahrt. Es ist vorgegeben, in welcher Art und Weise das Laborbuch geführt werden soll. Nur scheitert, dass bei manchen noch an der Umsetzung. Es gibt die Anweisung, dass nachträgliche Änderungen im Laborbuch rückverfolgbar kenntlich gemacht werden sollen, nur wird das unzureichend umgesetzt.	FALSE	0	0
	4	Aufzeichnungen werden mit dem Computer gemacht oder handschriftliche Aufzeichnungen, Fotos und Ausdrucke digitalisiert und auf einem Team-Laufwerk nachvollziehbar abgelegt. Es ist vorgegeben, in welcher Art und Weise das Laborbuch geführt werden soll. Nachträgliche Änderungen im Laborbuch werden rückverfolgbar kenntlich gemacht, sodass die Änderung erkenntlich ist.	FALSE	0	0
	5	Aufzeichnungen werden eindeutig benannt. Sie werden logisch und wiederauffindbar abgelegt. Handschriftliche Aufzeichnungen, Fotos und Ausdrucke werden digitalisiert. Es ist vorgegeben, in welcher Art und Weise das Laborbuch geführt werden soll. Nachträgliche Änderungen im Laborbuch werden rückverfolgbar inklusive Datum und Person kenntlich gemacht, sodass die Änderung rückverfolgbar ist.	FALSE	0	0
	1	ZUGRIFF Nur der Laborbuchführende hat Zugriff auf seine gewonnenen Daten. Wenn er ausfällt, kommt man nicht an diese heran.	FALSE	0	0
	2	Nur der Laborbuchführende hat Zugriff auf alle seine gewonnenen Daten. Die relevanten Daten für eine Publikation sollen zentral einsehbar abgelegt werden, sodass sie jeder aufrufen kann. Das wird aber unzureichend umgesetzt. Vor unbeabsichtigter Manipulation sind sie dabei nicht geschützt.	FALSE	0	0
	3	Alle Daten werden zentral einsehbar abgelegt. Jeder im ganzen Labor kann in die gewonnenen Daten blicken. Vor Manipulation sind die Daten dabei nicht geschützt.	FALSE	0	0
	4	Alle Daten werden zentral einsehbar abgelegt. Jeder im Projektteam kann in die gewonnenen Daten blicken. Vor Manipulation sind die Daten dabei nicht geschützt.	FALSE	0	0
	5	Alle Daten werden zentral einsehbar abgelegt. Jeder im Projektteam kann in die gewonnenen Daten blicken. Die Daten sind vor Manipulation geschützt. Der Zugang zu den Aufzeichnungen steht im Einklang mit Vertraulichkeitsvereinbarungen.	FALSE	0	0
Abschnitt	Reifegrad		Zutreffendes ankreuzen	Pkt.		Ist	Ergebnisse/Kommentar
	Grad	Element
Nichtkonformitäten und Korrekturmaßnahmen (9.3)	1	Fehlerhafte Geschehnisse (z.B. defekte Geräte) werden nicht oder erst spät angesprochen, was dazu führt, dass Mitarbeiter in das fehlerhafte Geschehnis erneut tappen. Keiner fühlt sich für die Bearbeitung des Fehlers zuständig. Deshalb werden sehr spät Maßnahmen ergriffen. Unter den Mitarbeitern wird oft nach dem Schuldigen gesucht. Es erfolgt keine Dokumentation.	FALSE	0	0	0
	2	Wenn Fehler schwererer Natur sind, werden sie bei dem Vorgesetzten oder in einem Meeting angesprochen und entsprechend behoben. Derjenige der den Fehler anspricht, wird oft dazu aufgefordert, sich um die Korrektur des Fehlers zu kümmern. Es erfolgt keine Dokumentation.	FALSE	0	0
	3	Einzelne Mitarbeiter pflegen eine offene Fehlerkommunikation. Ein einheitliches Vorgehen zur Fehlerbearbeitung existiert nicht. Der Gerätebetreuer ist zuständig für die Korrektur des Fehlers am Gerät. Es erfolgt keine Dokumentation.	FALSE	0	0
	4	Es herrscht ein überwiegend positiver Umgang mit Fehlern. Die meisten Fehler werden angesprochen, ohne dass dabei Schuldige genannt werden. Verantwortlichkeiten sind festgelegt. Fehler werden dokumentiert, wenn sie sich auffällig oft wiederholen.	FALSE	0	0
	5	Es herrscht eine positive Fehlerkultur im Labor. Wenn Probleme auftreten, werden keine Schuldigen gesucht, sondern die Ursache des Fehlers ausfindig gemacht. Es gibt ein dokumentiertes Verfahren, dass bei auftretenden Fehlern genutzt wird. Es sind Verantwortlichkeiten und Befugnisse festgelegt. Je nach Ausmaß des Fehlers werden Sofortmaßnahmen eingeleitet und das Ausmaß festgestellt und darauf re…	FALSE	0	0
Abschnitt	Reifegrad		Zutreffendes ankreuzen	Pkt.		Ist	Ergebnisse/Kommentar
	Grad	Element
Austausch zur Verbesserung (9.4)	1	Mein Team nimmt an keinen arbeitsgruppenübergreifenden Meetings teil. Es soll sich keiner in meine Forschung einmischen. Selten gibt es interne Meetings, die aber nur für ein schnelles Update der Teammitglieder gedacht sind.	FALSE	0	0	0
	2	Es gibt Labormeetings innerhalb der Arbeitsgruppe, in denen in unregelmäßigen Abständen einzelne Versuche besprochen werden.	FALSE	0	0
	3	Es finden regelmäßige Labormeetings innerhalb der Arbeitsgruppe statt, in denen alle Versuche besprochen werden. Es werden die Vorschläge zur Verbesserung genutzt.	FALSE	0	0
	4	Es gibt regelmäßige Labormeetings auch AG übergreifend, bei denen AG-Externe die Ergebnisse einschätzen und zur Verbesserung beitragen. Hier werden zumeist nur wissenschaftliche Fragestellungen besprochen.	FALSE	0	0
	5	Es gibt regelmäßige Labormeetings auch außerhalb der AG in denen Externe, Unbeteiligte die Ergebnisse einschätzen und zur Verbesserung beitragen. Hier werden zumeist nur wissenschaftliche Fragestellungen besprochen. Zur Verbesserung unserer laborinternen Prozesse nimmt unser Labor in regelmäßigen Abständen an einem internen Peer Review teil.	FALSE	0	0
Abschnitt	Reifegrad		Zutreffendes ankreuzen	Pkt.		Ist	Ergebnisse/Kommentar
	Grad	Element
Managementbewertung (9.5)	1	Es gibt kein regelmäßiges spezielles Meeting der Laborleitung in dem auf der vergangenen Zeitraum betrachtet wird und daraus Richtungsentscheidungen für die kommende Zeit getroffen werden.		0	0	0
	2	Es gibt lediglich ein regelmäßiges Wissenschaftler-Retreat, in welchem die jeweiligen Projekte durchgegangen werden.		0	0
	3	Es gibt ein regelmäßiges Strategiemeeting in dem Ziele, Probleme und Aufgaben besprochen werden.		0	0
	4	Die Prozesse des Labors werden in regelmäßigen Abständen durch die Leitung überprüft, um deren fortgesetzte Eignung sicherzustellen. Dabei werden u.a. betrachtet: Veränderungen bei externen und internen Themen, Erfüllung der Ziele, Ergebnisse von externen Begutachtungen sowie Feedback, die Angemessenheit von Ressourcen und die Leistungsfähigkeit der Lieferanten. Entsprechende Maßnahmen werden abg…	FALSE	0	0
	5	Das Qualitätsmanagement und die Prozesse des Labors werden in regelmäßigen Abständen durch die Leitung überprüft, um dessen fortgesetzte Eignung, Angemessenheit und Wirksamkeit sicherzustellen. Dabei werden u.a. betrachtet: Veränderungen bei externen und internen Themen, Erfüllung der Ziele, Ergebnisse von externen Begutachtungen sowie Feedback, die Angemessenheit von Ressourcen und die Leistungs…	FALSE	0	0
Abschnitt	Reifegrad		Zutreffendes ankreuzen	Pkt.		Ist	Ergebnisse/Kommentar
	Grad	Element
Feedback (9.6 )	1	Jeder neue Mitarbeiter hat sich an die bestehenden Prozesse anzupassen. Unsere Prozesse waren schon immer so und werden auch weiter so bleiben. Wenn aber jemand mal einen richtig guten Vorschlag haben sollte, kann er diesen vortragen.	FALSE	0	0	0
	2	Ich bin zwar offen für Verbesserungsvorschläge und Feedback, aber meist geht die Umsetzung während der Arbeit unter. Vorschläge können einfach angesprochen werden. Eine Dokumentation oder systematische Bearbeitung erfolgen nicht.	FALSE	0	0
	3	Verbesserungsvorschläge und Feedback können in jeglichem Rahmen gegeben werden (E-Mails, Besprechungen). Diese werden dann im Labormeeting diskutiert und wenn für gut befunden, ein Verantwortlicher zur Umsetzung bestimmt. Eine Dokumentation darüber erfolgt nicht.	FALSE	0	0
	4	Verbesserungsvorschläge und Feedback können in jeglichem Rahmen gegeben werden (E-Mails, Besprechungen). Diese werden dann im Labormeeting diskutiert und wenn für gut befunden, ein Verantwortlicher zur Umsetzung bestimmt. Der Vorschlag oder das Feedback und die daraus folgenden Maßnahmen werden dokumentiert und die Umsetzung wird nachgehalten. Es gibt über den Stand der Umsetzung ein Update in de…	FALSE	0	0
	5	Alle Labormitarbeiter können und sollen Verbesserungsvorschläge und Feedback abgeben. Dafür gibt es einen intern geregelten Prozess der falls gewünscht Anonymität ermöglicht und sicherstellt, dass das Feedback auch bearbeitet wird. Die Vorschläge oder die Feedbacks werden diskutiert, bewertet und ggf. umgesetzt. Der Vorschlag oder das Feedback und die daraus folgende Maßnahme werden dokumentiert …	FALSE	0	0
Lenkung von Dokumenten des Managementsystems (9.1 )	0
Lenkung von Aufzeichnungen (9.2 )	0
Nichtkonformitäten und Korrekturmaßnahmen (9.3)	0
Austausch zur Verbesserung (9.4)	0
Managementbewertung (9.5)	0
Feedback (9.6 )	0

## Sheet: Ergebnisse
Dashboard
